# Supplementary material for: Thriving or Striving: Comparing Intra-Uterine Growth Restricted, Low Birth Weight and Normal Birth Weight Piglets within the First 24 Hours
Source: Animals (Basel). 2024 Aug 29;14(17):2508. doi: 10.3390/ani14172508 (PMC11394454; doi:10.3390/ani14172508)
Supplement: Supplementary file 1 [file animals-14-02508-s001.zip]

Archive with 1 entries (1 files):
- animals-3122651-supplementary.pdf
